# Supplementary material for: Defining the Criteria for Reflex Testing for BRAF Mutations in Cutaneous Melanoma Patients
Source: Cancers (Basel). 2021 May 10;13(9):2282. doi: 10.3390/cancers13092282 (PMC8126223; doi:10.3390/cancers13092282)
Supplement: Supplementary file 1 [file cancers-13-02282-s001.zip]

Archive with 1 entries (1 files):
- cancers-1189055-supplementary.pdf
